# Supplementary material for: Bioprospecting of Ribosomally Synthesized and Post-translationally Modified Peptides Through Genome Characterization of a Novel Probiotic Lactiplantibacillus plantarum UTNGt21A Strain: A Promising Natural Antimicrobials Factory
Source: Front Microbiol. 2022 Apr 6;13:868025. doi: 10.3389/fmicb.2022.868025 (PMC9020862; doi:10.3389/fmicb.2022.868025)
Supplement: Supplementary file 1 [file Data_Sheet_1.zip]

Archive with 14 entries (14 files):
- Figure 1.DOCX
- Figure 2.DOCX
- Figure 3.DOCX
- Table 1.DOCX
- Table 10.DOCX
- Table 11.XLSX
- Table 2.DOCX
- Table 3.DOCX
- Table 4.XLSX
- Table 5.DOCX
- Table 6.DOCX
- Table 7.DOCX
- Table 8.DOCX
- Table 9.DOCX
