# Supplementary material for: Bioprospecting of Ribosomally Synthesized and Post-translationally Modified Peptides Through Genome Characterization of a Novel Probiotic Lactiplantibacillus plantarum UTNGt21A Strain: A Promising Natural Antimicrobials Factory
Source: Front Microbiol. 2022 Apr 6;13:868025. doi: 10.3389/fmicb.2022.868025 (PMC9020862; doi:10.3389/fmicb.2022.868025)
Supplement: Supplementary file 1 [file Data_Sheet_1.zip › Table 11.XLSX]

## Sheet: RiPPMiner
Supplementary Table 11. The RiPP precursor peptides and predicted chemical structure of lanthipeptides are depicted by RiPPMiner
Cluster	Start	End	Type of RiPP	RiPP precursor peptide	Cleavage & Crosslinks	Predicted chemical structure
Cluster1.1	38953	92911	Glycocin	MTLEQLAAHSGVAADKIVAYTNAGLLPCKDVNAHFSADDEYWLDMVNCFLENGSSVEDLKDLMPLCEQCAAQ	NA	NA
Cluster1.2	38953	92911	Lanthipeptide B	1. MKISKIEAQARKDFFKKIDTNSNLLNVNGAKCKWWNISCDLGNNGHVCTLSHECQVSCN 2. MTLEQLAAHSGVAADKIVAYTNAGLLPCKDVNAHFSADDEYWLDMVNCFLENGSSVEDLKDLMPLCEQCAAQ Predicted modified residues: 16, Dha	1. CrossLinks: 8 -- 18 Ser - Cys CrossLinks: 19 -- 24 Thr - Cys CrossLinks: 21 -- 28 Ser - Cys 2. CrossLinks: 1 -- 8 Thr - Cys CrossLinks: 35 -- 49 Ser - Cys
Cluster1.3	38953	92911	LanthipeptideC_D	MLLETYQHRSFIKQTGNISIERDWEKLFDEAWLIKHLRGYR	NA
Cluster1.4	38953	92911	Linaridin	MTLEQLAAHSGVAADKIVAYTNAGLLPCKDVNAHFSADDEYWLDMVNCFLENGSSVEDLKDLMPLCEQCAAQ	NA	NA
Cluster2	320675	343823	Glycocin	MYLSKKVLTSSLVLTSLLGVSMLTAPVKASAMTTQASTQITAFEQQTGVLRTDGIAGNLSAVYSDSDGATIVRWLPGGQDYRYDQVVHNGFTGLTYYRIATNEWIDSSNVQLIN	NA	NA
Cluster3.1	19474	63126	Glycocin	MPVPGTPSANTTQITQMMAWAIHEIMAPGTQTGTTARYALGESTAPNAQTSKAATLPQTNEGQQHLMMIVLGLILFLAVVWVPFR	NA	NA
Cluster3.2	19474	63126	LanthipeptideB	MGLGDLIVAQIVCPFAIHKNGVDGFCPLTPKYHKPHKNYFSVVLIIL	CrossLinks: 1 -- 16 Cys - Ser
Cluster3.3	19474	63126	LanthipeptideC_D	MLLETYQHRSFIKQTGNISIERDWEKLFDEAWLIKHLRGYR	NA
Cluster4.1	60131	89324	Glycocin	MMTKERIIFSTKVLEIGAESADFKSIGMAVLFGDEAPDALRPSCFIIEVVPISEQITAGMKLEVDNQVYQITAVGGEVQTNLGRLGHTAISFTGAKEAKLPGTLYVEQGDYPDFKVGSVVRIIAE	NA	NA
Cluster4.2	60131	89324	Linaridin	MMTKERIIFSTKVLEIGAESADFKSIGMAVLFGDEAPDALRPSCFIIEVVPISEQITAGMKLEVDNQVYQITAVGGEVQTNLGRLGHTAISFTGAKEAKLPGTLYVEQGDYPDFKVGSVVRIIAE	NA	NA
Cluster5.1	155468	216408	Glycocin	MKKIIAITGFAMLGGGLREGLSLLVTWPQHFWITCLINIVGAFVLSLITNLLPARLPVSEDIVIGMSVGLVGSFTTFSTFTFETLQSFQSGHSVLALSYVAASLGLGLLAGLAGNFLSTYWLPKEEF	NA	NA
Cluster5.2	155468	216408	Linaridin	MKKIIAITGFAMLGGGLREGLSLLVTWPQHFWITCLINIVGAFVLSLITNLLPARLPVSEDIVIGMSVGLVGSFTTFSTFTFETLQSFQSGHSVLALSYVAASLGLGLLAGLAGNFLSTYWLPKEEF	NA	NA
Cluster6	37	7105	Glycocin	MNSYKLYLQVHQLADKLGTFDPFVIADSLGYRVEYASLGNLKGICTTASSGDVYIGLSDELQEVPEKYVVMAHELKHGLDHTSCAALYTIGNNWEGKMEREANLFACSELTALYKEQYGDRPQSFNEIQMAYGLPDKFYELMF	NA	NA
Cluster7.1	36100	58966	Glycocin	MVRRVVTVKSITLTADKTSISVGATSTITSTVLPDNATDKTVLLSVDDPAVATLTGNTLTGISAGVVTVIGTDATKQVTGTVKVTITKTE	NA	NA
Cluster7.2	36100	58966	LanthipeptideB	MVRRVVTVKSITLTADKTSISVGATSTITSTVLPDNATDKTVLLSVDDPAVATLTGNTLTGISAGVVTVIGTDATKQVTGTVKVTITKTE Modification residues sites: 1, 3, 5, 7, 44, 55, 57 and 61 Dhb	NA
Cluster7.3	36100	58966	LanthipeptideC_D	MLLETYQHRSFIKQTGNISIERDWEKLFDEAWLIKHLRGYR	NA
Cluster8.1	56683	83478	Glycocin	MNKSNQPVVSTTVTTMQWSRAQLAAFSTADDFQVSPFYSDGQTYGTPTWIWSVVVGQQLFIRAWNGPRSRWYRSAVTQRAGRIHLAESNHLVNFVPICDEQLNNQIDQAYRQKYAGSPYLMPMLASGPRQATVQVMPRISKKGE	NA	NA
Cluster8.2	56683	83478	Linaridin	MNKSNQPVVSTTVTTMQWSRAQLAAFSTADDFQVSPFYSDGQTYGTPTWIWSVVVGQQLFIRAWNGPRSRWYRSAVTQRAGRIHLAESNHLVNFVPICDEQLNNQIDQAYRQKYAGSPYLMPMLASGPRQATVQVMPRISKKGE	NA	NA
Cluster9	72805	100090	Linaridin	MMDIQEVSDRLALKQVVDLFSNYSDTKENEKQVQLFLPNGKVNIINDGKVTFTLNGRQEILNAFSSSMDDYSAVFHMSGQQTVSFTDATHADGIAYNYVTLVKTNGQGQTVTTNEGVRYQDKYEKVDGQWYIAERNSNFIWHTEDVK	NA	NA
Cluster10.1	50810	101112	Glycocin	MATAKVIFATITGNNEDVADIITEKFEKLGVDVAKEEISQADATEFNDVDICVVVPYTYDEGALPEEGLDFYEDLQDLDLTSKIYGCAGSGDTFYDDDYCRAVTDFSNALKKAGATQGAKDVFVNLAPEADDVKALDAFTEQLVAKVQ	NA	NA
Cluster10.2	50810	101112	LanthipeptideB	VGTNFKNQRRKQMGRETKIRFLVPFAYTEAIYVTASFENVGNKNQ	NA
Cluster10.3	50810	101112	LanthipeptideC_D	MRITKTSLLLSSLSLVLNTLSLIMAIRKYRLQNH	NA
Cluster10.4	50810	101112	Linaridin	MATAKVIFATITGNNEDVADIITEKFEKLGVDVAKEEISQADATEFNDVDICVVVPYTYDEGALPEEGLDFYEDLQDLDLTSKIYGCAGSGDTFYDDDYCRAVTDFSNALKKAGATQGAKDVFVNLAPEADDVKALDAFTEQLVAKVQ	NA	NA
Cluster11	37	9682	Glycocin	MVWAVPLSTVDLITHRLTPGYESMAFGVYLNSVTQDGPLVQIVLYLHDPNSEASPKAISERTSYLQVRLEFHRYPHLIPAIFNLHGFGPPVRFTAPSTWTWIGHLVSGL	NA	NA
Cluster12.1	47050	99504	Glycocin	MAVGVASGFASTGAQWMYGTTTPHEVLQSNTPTLFFHGGGNRYHAEAQMGQAAENAGVTTSVIRAMGLKRALQEFVVDS	NA	NA
Cluster12.2	47050	99504	LanthipeptideB	MTKTSRRKNAIANYLEPVDEKSINESFGAGDPEARSGIPCTIGAAVAASIAVCPTTKCSKRCGKRKK	CrossLinks: 7 -- 11 Ser - Cys CrossLinks: 20 -- 24 Ser - Cys CrossLinks: 26 -- 29 Thr - Cys CrossLinks: 27 -- 33 Thr - Cys
Cluster12.3	47050	99504	LanthipeptideC_D	MTNEQRVIHIIKTTPALMTILQLIQDCHAHWRLVASVILFGKYSAGSQ; Predicted modified residues: 3Dha	NA
Cluster12.4	47050	99504	Linaridin	MAVGVASGFASTGAQWMYGTTTPHEVLQSNTPTLFFHGGGNRYHAEAQMGQAAENAGVTTSVIRAMGLKRALQEFVVDS	NA	NA
Cluster13	1133	10233	Glycocin	MSTKNKIGFGIIICLLGALAMASIVDIFIEDGIVGLIAYLTIVSLCVTGCALAFS	NA	NA
Cluster14.1	57416	85435	Glycocin	MIEANLDDQTGEGLGYVMNQLLTAGAYDVFFTPIQMKKDRPATKLTVLGNVNDKDLLTKLILQETTTIGVRYQTWQRTIMQRHFLTVATPYGDVQVKVATYQDIEKKMPEYADCAQLAQQFHIPFRTVYQAALVAVDQLDEEA	NA	NA
Cluster14.2	57416	85435	Linaridin	MIEANLDDQTGEGLGYVMNQLLTAGAYDVFFTPIQMKKDRPATKLTVLGNVNDKDLLTKLILQETTTIGVRYQTWQRTIMQRHFLTVATPYGDVQVKVATYQDIEKKMPEYADCAQLAQQFHIPFRTVYQAALVAVDQLDEEA	NA	NA
Cluster15	37	9316	Glycocin	MHWLWVMIVGAAVGAFAGAIMSPSQSRGWIGHIIAGVLGALIGEGVLGPMGPELAGMTVIPAAIGAIAVVLIMMFVVQWARVRRSKHN	NA	NA
Cluster16	68179	95864	Linaridin	MANFQQSETALIESATLINIFAEKIRRQIIIALGNSDNGLNVTDITALVNISRPAVSHHLRLMREAGVIDMRSNGVEHIYFLTLTAPLQQLQATFATLTADNAPLSQS	NA	NA
Cluster17.1	35281	57377	LanthipeptideB	MNDKKIELLTTYLSLYIDHHTVLADMQNATGKYVVLDVRNAPAQVKKDQIKGAIAMPAKDLATRISELDPAKTYVVYDWTGGTTLGKTALLVLLSAGFDAYELAGALEGWKGMQLPVEVLAD Predicted Modified residuos: 2Dhb	NA
Cluster17.2	35281	57377	LanthipeptideC_D	MLLETYQHRSFIKQTGNISIERDWEKLFDEAWLIKHLRGYR	NA
Cluster18.1	66548	133778	Glycocin	MTLCSASPSDQLIRNMAPVGHGLQLSLQC	NA	NA
Cluster18.2	66548	133778	Linaridin	MTLCSASPSDQLIRNMAPVGHGLQLSLQC	NA	NA
Cluster19	3120	10021	Glycocin	MSTRNKIGFGIIICLLGALAMASIVGIFIEDGIVGLIAYLTIVSLWVTGWALAVL	NA	NA
Cluster20.1	63008	90117	Glycocin	MKLNHNYVEVKYPAIFRDEGTYWDVRFPDVPAAQTFGASVQVAADNAANALAIALFEQSLPAASDPQYWRLASTEFVVWITMADVRFGPGADTPEPMN	NA	NA
Cluster20.2	63008	90117	Linaridin	MKLNHNYVEVKYPAIFRDEGTYWDVRFPDVPAAQTFGASVQVAADNAANALAIALFEQSLPAASDPQYWRLASTEFVVWITMADVRFGPGADTPEPMN	NA	NA
Cluster21.1	37	10573	Glycocin	MSNHQIRLSLSIITSCLLATLIIGPLVALIGQTLVGQSPSQLWSQLTQPTNRVSIQHSLFLSGGTVVGTTLLATLWHGS	NA	NA
Cluster21.2	37	10573	LanthipeptideB	1. MDSNYYGGMEMSTKNKIGLGIVICLSSVLGVTALVDIFIEGGIVAGTTCTAIISLITLGLVLMDSED 2. MYDLGDIVEMKKAHPCGVNRWAITRMGADIKIKCTGCGHVVMMPRREFNKKLKKVLESKADQA 3. MTDTEYAKAFQTKAMVANLEMNAALTTEQQAQIGQDFNC 4. MSIRNKIGFGIIICLSIVLGVAALVNIFIEGGIIVGTICTIGAILISLALILIHPED 5. MSNRFEILEEYQEANTELDHLRTLAVRQQDRSRVVTIYPHLKERVSHLSRKCEQLDMLLE AINASED 6. MGRFIPVDNAEMKRPISFEFISLVNYFSSVAVFVFNWECLTE	CrossLinks: 16 -- 18 Thr - Cys
Cluster21.3	37	10573	LanthipeptideC_D	MNSPEINFKRIFGGVVILKCLDHQGLINSARRNECDFAVV	CrossLinks: 15 -- 21 Ser - Cys
Cluster21.4	37	10573	Linaridin	MSNHQIRLSLSIITSCLLATLIIGPLVALIGQTLVGQSPSQLWSQLTQPTNRVSIQHSLFLSGGTVVGTTLLATLWHGS	NA	NA
