# Supplementary material for: Bioprospecting of Ribosomally Synthesized and Post-translationally Modified Peptides Through Genome Characterization of a Novel Probiotic Lactiplantibacillus plantarum UTNGt21A Strain: A Promising Natural Antimicrobials Factory
Source: Front Microbiol. 2022 Apr 6;13:868025. doi: 10.3389/fmicb.2022.868025 (PMC9020862; doi:10.3389/fmicb.2022.868025)
Supplement: Supplementary file 1 [file Data_Sheet_1.zip › Table 4.XLSX]

## Sheet: Summary
Supplementary Table 4. Description of the best hits results matched in NCBI NT database.					Hit	NoHit	Total Query
Accession/ Description	Query#	Query Length	I_Pct. (%)		38	0	38
CP028326.1 Lactobacillus sp. D1501 chromosome, complete genome	5	749646	99
CP023306.1 L. plantarum strain LLY-606 chromosome, complete genome	2	5333	98
CP023175.1 L. plantarum strain BDGP2 plasmid pLtBDGP2A, complete sequence	1	30120	94
CP028421.1 L. plantarum strain AS-9 chromosome	1	188693	99
CP021086.1 L. plantarum strain plantarum chromosome, complete genome	3	298091	99
CP025690.1 L. plantarum strain IRG1 chromosome, complete genome	1	85044	99
CP023301.1 L. plantarum strain pc-26 chromosome, complete genome	1	169879	99
CP017374.1 L. plantarum strain TMW 1.708, complete genome	1	341294	99
CP023728.1 L. plantarum strain 10CH chromosome, complete genome	1	266484	99
CP025988.1 L. plantarum strain LM1004 chromosome, complete genome	1	39641	96
CP028422.1 L. plantarum strain AS-8 chromosome	1	195544	99
CP021929.1 L. plantarum strain TMW 1.1308 chromosome, complete genome	1	4733	99
CP040374.1 L. plantarum subsp. plantarum strain BNH17 chromosome, complete genome	1	43652	99
CP032744.1 L. paraplantarum strain DSM 10667 chromosome, complete genome	1	51249	98
CP010528.1 L. plantarum strain B21, complete genome	1	6142	95
CP028977.1 L. plantarum strain LQ80 chromosome, complete genome	1	244643	99
CP035174.1 L. plantarum strain SRCM103426 chromosome, complete genome	1	150581	99
CP022373.1 L. plantarum strain dm, complete genome	1	124225	99
CP031140.1 L. plantarum strain UNQLp11 chromosome, complete genome	1	5611	85
CP012343.1 L. plantarum strain ZS2058, complete genome	1	49499	99
CP023176.1 L. plantarum strain BDGP2 plasmid pLtBDGP2B, complete sequence	1	6507	98
CP032460.1 L. plantarum strain ATG-K2 chromosome, complete genome	1	8097	93
CP035168.1 L. plantarum strain SRCM103418 chromosome, complete genome	5	433264	99

## Sheet: Result
Query					Subject						Score		Identities		Gap
Name	Q_Length	Q_Start	Q_End	Q_Coverage	Description	Accession	S_Length	S_Start	S_End	S_Coverage	Bit	E-value	I_Match/Total	I_Pct.(%)	G_Match/Total	G_Pct.(%)
contig1	447978	90695	239139	33.14	CP028326.1 Lactobacillus sp. D1501 chromosome, complete genome	CP028326.1	3232830	137125	285587	4.59	273274	0.0	148326/148483	99	58/148483	0
contig2	341294	33891	122667	26.01	CP017374.1 Lactobacillus plantarum strain TMW 1.708, complete genome	CP017374.1	3133208	2788220	2699465	2.83	163040	0.0	88619/88778	99	23/88778	0
contig3	266484	67292	165958	37.03	CP023728.1 Lactobacillus plantarum strain 10CH chromosome, complete genome	CP023728.1	3311056	3149695	3051035	2.98	179340	0.0	98159/98675	99	22/98675	0
contig4	244643	13738	118401	42.78	CP028977.1 Lactobacillus plantarum strain LQ80 chromosome, complete genome	CP028977.1	3230192	713719	609066	3.24	190516	0.0	104173/104670	99	22/104670	0
contig5	199205	730	105612	52.65	CP035168.1 Lactobacillus plantarum strain SRCM103418 chromosome, complete genome	CP035168.1	3116436	873970	978862	3.37	192424	0.0	104669/104898	99	20/104898	0
contig6	195544	4765	180491	89.87	CP028422.1 Lactobacillus plantarum strain AS-8 chromosome	CP028422.1	3153897	1713387	1537641	5.57	318537	0.0	174689/175770	99	66/175770	0
contig7	188693	1	142251	75.39	CP028421.1 Lactobacillus plantarum strain AS-9 chromosome	CP028421.1	3092801	1934307	2076560	4.6	258818	0.0	141570/142269	99	33/142269	0
contig8	183966	52893	183966	71.25	CP021086.1 Lactobacillus plantarum strain plantarum chromosome, complete genome	CP021086.1	3164369	1715516	1846596	4.14	241456	0.0	130975/131083	99	11/131083	0
contig9	178013	73470	177921	58.68	CP028326.1 Lactobacillus sp. D1501 chromosome, complete genome	CP028326.1	3232830	1707850	1812301	3.23	192621	0.0	104404/104452	99	0/104452	0
contig10	169879	60317	137467	45.42	CP023301.1 Lactobacillus plantarum strain pc-26 chromosome, complete genome	CP023301.1	3181760	1845650	1768476	2.43	139270	0.0	76602/77184	99	42/77184	0
contig11	150581	163	64039	42.42	CP035174.1 Lactobacillus plantarum strain SRCM103426 chromosome, complete genome	CP035174.1	3182624	942776	1006664	2.01	114176	0.0	63212/63897	98	28/63897	0
contig12	124225	5802	113532	86.72	CP022373.1 Lactobacillus plantarum strain dm, complete genome	CP022373.1	3325676	2199391	2307159	3.24	196053	0.0	107249/107777	99	54/107777	0
contig13	85044	91	66331	77.89	CP025690.1 Lactobacillus plantarum strain IRG1 chromosome, complete genome	CP025690.1	3224098	2347610	2413850	2.05	120896	0.0	65988/66246	99	10/66246	0
contig14	80191	93	78528	97.81	CP035168.1 Lactobacillus plantarum strain SRCM103418 chromosome, complete genome	CP035168.1	3116436	1752318	1673882	2.52	143604	0.0	78218/78442	99	11/78442	0
contig15	76188	1	42622	55.94	CP035168.1 Lactobacillus plantarum strain SRCM103418 chromosome, complete genome	CP035168.1	3116436	1624183	1666807	1.37	78555.7	0.0	42597/42625	99	3/42625	0
contig16	71252	80	45436	63.66	CP021086.1 Lactobacillus plantarum strain plantarum chromosome, complete genome	CP021086.1	3164369	1420089	1465465	1.43	81551	0.0	44996/45398	99	62/45398	0
contig17	65718	1	59544	90.61	CP035168.1 Lactobacillus plantarum strain SRCM103418 chromosome, complete genome	CP035168.1	3116436	782122	722552	1.91	109345	0.0	59459/59574	99	33/59574	0
contig18	59142	69	59142	99.89	CP028326.1 Lactobacillus sp. D1501 chromosome, complete genome	CP028326.1	3232830	1219960	1279035	1.83	108411	0.0	58953/59076	99	2/59076	0
contig19	54394	17647	54394	67.56	CP028326.1 Lactobacillus sp. D1501 chromosome, complete genome	CP028326.1	3232830	1316356	1279611	1.14	67361.4	0.0	36681/36771	99	48/36771	0
contig20	51249	21559	30025	16.52	CP032744.1 Lactobacillus paraplantarum strain DSM 10667 chromosome, complete genome	CP032744.1	3133857	2582847	2591313	0.27	15149.2	0.0	8380/8468	98	2/8468	0
contig21	49499	88	49408	99.64	CP012343.1 Lactobacillus plantarum strain ZS2058, complete genome	CP012343.1	3198337	3131835	3181172	1.54	90169.3	0.0	49175/49342	99	25/49342	0
contig22	43652	13359	43472	68.99	CP040374.1 Lactobacillus plantarum subsp. plantarum strain BNH17 chromosome, complete genome	CP040374.1	3198645	2880247	2910379	0.94	54287.1	0.0	29894/30136	99	25/30136	0
contig23	42873	1	42873	100	CP021086.1 Lactobacillus plantarum strain plantarum chromosome, complete genome	CP021086.1	3164369	1660645	1617781	1.35	78965.7	0.0	42838/42874	99	10/42874	0
contig24	39641	18319	34598	41.07	CP025988.1 Lactobacillus plantarum strain LM1004 chromosome, complete genome	CP025988.1	3198690	3263	19542	0.51	26829.2	0.0	15715/16299	96	38/16299	0
contig25	30120	14246	23276	29.98	CP023175.1 Lactobacillus plantarum strain BDGP2 plasmid pLtBDGP2A, complete sequence	CP023175.1	61448	17674	8654	14.68	15710.6	0.0	8863/9036	98	20/9036	0
contig26	16246	7594	14669	43.56	CP025732.1 Lactobacillus plantarum strain B21 plasmid pB21AG01, complete sequence	CP025732.1	20429	9344	16387	34.48	8850.3	0.0	6341/7097	89	74/7097	1
contig27	15999	9	2442	15.21	CP020098.1 Lactobacillus plantarum strain K25 plasmid unnamed5, complete sequence	CP020098.1	61535	58472	56039	3.96	3825.5	0.0	2316/2437	95	6/2437	0
contig28	14571	9	10307	70.68	CP023307.1 Lactobacillus plantarum strain LLY-606 plasmid p.LLY60601, complete sequence	CP023307.1	64808	16073	26373	15.89	18013.3	0.0	10122/10304	98	8/10304	0
contig29	13823	6032	8457	17.55	CP020098.1 Lactobacillus plantarum strain K25 plasmid unnamed5, complete sequence	CP020098.1	61535	22051	19628	3.94	3792.3	0.0	2305/2429	94	8/2429	0
contig30	11962	1	11876	99.28	CP035168.1 Lactobacillus plantarum strain SRCM103418 chromosome, complete genome	CP035168.1	3116436	354987	366862	0.38	21871	0.0	11865/11876	99	0/11876	0
contig31	10119	89	10035	98.3	CP028326.1 Lactobacillus sp. D1501 chromosome, complete genome	CP028326.1	3232830	1494364	1504314	0.31	18273.7	0.0	9933/9951	99	4/9951	0
contig32	8097	2549	8097	68.53	CP032460.1 Lactobacillus plantarum strain ATG-K2 chromosome, complete genome	CP032460.1	3034884	439403	433848	0.18	8242.7	0.0	5205/5568	93	31/5568	0
contig33	6507	188	6266	93.42	CP023176.1 Lactobacillus plantarum strain BDGP2 plasmid pLtBDGP2B, complete sequence	CP023176.1	58689	25158	31246	10.38	9419	0.0	5765/6093	94	18/6093	0
contig34	6142	1	3684	59.98	CP010528.1 Lactobacillus plantarum strain B21, complete genome	CP010528.1	3284260	1867811	1864129	0.11	5799.6	0.0	3508/3689	95	11/3689	0
contig35	5611	37	3444	60.74	CP031140.1 Lactobacillus plantarum strain UNQLp11 chromosome, complete genome	CP031140.1	3534932	1605392	1601986	0.1	3467.3	0.0	2921/3431	85	47/3431	1
contig36	4733	1	3233	68.31	CP021929.1 Lactobacillus plantarum strain TMW 1.1308 chromosome, complete genome	CP021929.1	3221805	2453529	2456761	0.1	5971.3	0.0	3233/3233	100	0/3233	0
contig37	4103	1	4010	97.73	CP023306.1 Lactobacillus plantarum strain LLY-606 chromosome, complete genome	CP023306.1	3194447	1780852	1776857	0.13	6047.1	0.0	3779/4022	93	38/4022	0
contig38	1230	1	1230	100	CP023306.1 Lactobacillus plantarum strain LLY-606 chromosome, complete genome	CP023306.1	3194447	2165339	2166568	0.04	2117.4	0.0	1203/1231	97	2/1231	0

## Sheet: Total
Query						Subject						Score		Identities		Gap
Name	Q_Length	Best_hit	Q_Start	Q_End	Q_Coverage	Description	Accession	S_Length	S_Start	S_End	S_Coverage	Bit	E-value	I_Match/Total	I_Pct.(%)	G_Match/Total	G_Pct.(%)
contig1	447978	1	90695	239139	33.14	CP028326.1 Lactobacillus sp. D1501 chromosome, complete genome	CP028326.1	3232830	137125	285587	4.59	273274	0.0	148326/148483	99	58/148483	0
contig1	447978	2	52806	183659	29.21	CP021086.1 Lactobacillus plantarum strain plantarum chromosome, complete genome	CP021086.1	3164369	2509572	2378719	4.14	240895	0.0	130739/130874	99	40/130874	0
contig1	447978	3	328567	447978	26.66	CP035168.1 Lactobacillus plantarum strain SRCM103418 chromosome, complete genome	CP035168.1	3116436	2827979	2708578	3.83	220105	0.0	119342/119414	99	14/119414	0
contig1	447978	4	329617	447978	26.42	CP017374.1 Lactobacillus plantarum strain TMW 1.708, complete genome	CP017374.1	3133208	358698	477058	3.78	218218	0.0	118299/118363	99	3/118363	0
contig1	447978	5	79707	187243	24	CP009236.1 Lactobacillus plantarum strain 5-2, complete genome	CP009236.1	3237652	114068	221566	3.32	194306	0.0	106788/107554	99	72/107554	0
contig2	341294	1	33891	122667	26.01	CP017374.1 Lactobacillus plantarum strain TMW 1.708, complete genome	CP017374.1	3133208	2788220	2699465	2.83	163040	0.0	88619/88778	99	23/88778	0
contig2	341294	2	233325	317463	24.65	CP022294.1 Lactobacillus plantarum strain DSR_M2 chromosome, complete genome	CP022294.1	3182556	2635780	2551645	2.64	152575	0.0	83644/84149	99	23/84149	0
contig2	341294	3	233325	317463	24.65	CP025991.1 Lactobacillus plantarum subsp. plantarum strain LB1-2 chromosome, complete genome	CP025991.1	3359427	2911259	2995395	2.5	152516	0.0	83635/84151	99	26/84151	0
contig2	341294	4	233448	317463	24.62	CP012343.1 Lactobacillus plantarum strain ZS2058, complete genome	CP012343.1	3198337	1854123	1770111	2.63	152353	0.0	83522/84026	99	23/84026	0
contig2	341294	5	2950	84348	23.85	CP028326.1 Lactobacillus sp. D1501 chromosome, complete genome	CP028326.1	3232830	2886589	2805184	2.52	148815	0.0	81135/81407	99	9/81407	0
contig3	266484	1	67292	165958	37.03	CP023728.1 Lactobacillus plantarum strain 10CH chromosome, complete genome	CP023728.1	3311056	3149695	3051035	2.98	179340	0.0	98159/98675	99	22/98675	0
contig3	266484	2	182672	266484	31.45	CP021929.1 Lactobacillus plantarum strain TMW 1.1308 chromosome, complete genome	CP021929.1	3221805	2978735	2894927	2.6	151835	0.0	83288/83818	99	14/83818	0
contig3	266484	3	103467	165958	23.45	CP035168.1 Lactobacillus plantarum strain SRCM103418 chromosome, complete genome	CP035168.1	3116436	184984	247482	2.01	114643	0.0	62362/62500	99	9/62500	0
contig3	266484	4	103467	166436	23.63	CP022294.1 Lactobacillus plantarum strain DSR_M2 chromosome, complete genome	CP022294.1	3182556	3079149	3016153	1.98	114602	0.0	62696/63004	99	41/63004	0
contig3	266484	5	103467	165958	23.45	CP013149.1 Lactobacillus plantarum strain MF1298, complete genome	CP013149.1	3235952	3052776	2990278	1.93	114072	0.0	62260/62501	99	11/62501	0
contig4	244643	1	13738	118401	42.78	CP028977.1 Lactobacillus plantarum strain LQ80 chromosome, complete genome	CP028977.1	3230192	713719	609066	3.24	190516	0.0	104173/104670	99	22/104670	0
contig4	244643	2	13738	117017	42.22	CP021086.1 Lactobacillus plantarum strain plantarum chromosome, complete genome	CP021086.1	3164369	1914047	2017323	3.26	190066	0.0	103162/103280	99	3/103280	0
contig4	244643	3	13738	113051	40.6	CP028421.1 Lactobacillus plantarum strain AS-9 chromosome	CP028421.1	3092801	713281	613971	3.21	181041	0.0	98894/99319	99	13/99319	0
contig4	244643	4	13738	113051	40.6	CP025586.1 Lactobacillus plantarum strain KC3 chromosome, complete genome	CP025586.1	3174864	622970	722279	3.13	180986	0.0	98885/99320	99	16/99320	0
contig4	244643	5	13738	113051	40.6	CP020564.1 Lactobacillus plantarum strain GB-LP1, complete genome	CP020564.1	3040388	651177	551874	3.27	180886	0.0	98867/99319	99	20/99319	0
contig5	199205	1	730	105612	52.65	CP035168.1 Lactobacillus plantarum strain SRCM103418 chromosome, complete genome	CP035168.1	3116436	873970	978862	3.37	192424	0.0	104669/104898	99	20/104898	0
contig5	199205	2	730	100800	50.24	CP021086.1 Lactobacillus plantarum strain plantarum chromosome, complete genome	CP021086.1	3164369	233788	333858	3.16	183495	0.0	99851/100086	99	30/100086	0
contig5	199205	3	35124	105612	35.39	CP017374.1 Lactobacillus plantarum strain TMW 1.708, complete genome	CP017374.1	3133208	2300527	2230043	2.25	129756	0.0	70417/70491	99	8/70491	0
contig5	199205	4	51549	105564	27.12	CP010528.1 Lactobacillus plantarum strain B21, complete genome	CP010528.1	3284260	2374616	2320610	1.64	98449.7	0.0	53784/54017	99	11/54017	0
contig5	199205	5	730	53962	26.72	CP023306.1 Lactobacillus plantarum strain LLY-606 chromosome, complete genome	CP023306.1	3194447	2367895	2314654	1.67	96760	0.0	52968/53248	99	21/53248	0
contig6	195544	1	4765	180491	89.87	CP028422.1 Lactobacillus plantarum strain AS-8 chromosome	CP028422.1	3153897	1713387	1537641	5.57	318537	0.0	174689/175770	99	66/175770	0
contig6	195544	2	4774	179560	89.38	CP035556.1 Lactobacillus plantarum strain SRCM103297 chromosome, complete genome	CP035556.1	3099030	1694576	1869357	5.64	316306	0.0	173651/174817	99	65/174817	0
contig6	195544	3	44700	180491	69.44	CP023306.1 Lactobacillus plantarum strain LLY-606 chromosome, complete genome	CP023306.1	3194447	1417224	1281431	4.25	246708	0.0	135067/135799	99	12/135799	0
contig6	195544	4	44700	180491	69.44	CP023301.1 Lactobacillus plantarum strain pc-26 chromosome, complete genome	CP023301.1	3181760	1397416	1261621	4.27	246200	0.0	134986/135810	99	32/135810	0
contig6	195544	5	44700	157640	57.76	CP040374.1 Lactobacillus plantarum subsp. plantarum strain BNH17 chromosome, complete genome	CP040374.1	3198645	1448390	1335450	3.53	205688	0.0	112435/112954	99	26/112954	0
contig7	188693	1	1	142251	75.39	CP028421.1 Lactobacillus plantarum strain AS-9 chromosome	CP028421.1	3092801	1934307	2076560	4.6	258818	0.0	141570/142269	99	33/142269	0
contig7	188693	2	1	142086	75.3	CP024413.1 Lactobacillus plantarum strain ATCC 8014 chromosome, complete genome	CP024413.1	3202808	1987467	2129545	4.44	258770	0.0	141439/142090	99	15/142090	0
contig7	188693	3	1	142086	75.3	CP004406.1 Lactobacillus plantarum DOMLa, complete genome	CP004406.1	3198796	1988258	2130336	4.44	258765	0.0	141438/142090	99	15/142090	0
contig7	188693	4	1	142086	75.3	CP001617.1 Lactobacillus plantarum JDM1, complete genome	CP001617.1	3197759	1987195	2129275	4.44	258756	0.0	141438/142092	99	17/142092	0
contig7	188693	5	785	142251	74.97	CP019712.1 Lactobacillus plantarum strain Q7 chromosome, complete genome	CP019712.1	2952198	1109091	967623	4.79	258035	0.0	140910/141489	99	42/141489	0
contig8	183966	1	52893	183966	71.25	CP021086.1 Lactobacillus plantarum strain plantarum chromosome, complete genome	CP021086.1	3164369	1715516	1846596	4.14	241456	0.0	130975/131083	99	11/131083	0
contig8	183966	2	52893	183966	71.25	CP017374.1 Lactobacillus plantarum strain TMW 1.708, complete genome	CP017374.1	3133208	907257	776159	4.18	241401	0.0	130980/131101	99	29/131101	0
contig8	183966	3	52893	130852	42.38	CP035168.1 Lactobacillus plantarum strain SRCM103418 chromosome, complete genome	CP035168.1	3116436	2318024	2395993	2.5	143565	0.0	77897/77971	99	12/77971	0
contig8	183966	4	87	52902	28.71	CP031702.1 Lactobacillus plantarum strain IDCC3501 chromosome, complete genome	CP031702.1	3242652	1136540	1189358	1.63	96854.2	0.0	52697/52820	99	5/52820	0
contig8	183966	5	87	52902	28.71	CP017406.1 Lactobacillus plantarum strain RI-113, complete genome	CP017406.1	3249180	1777127	1829944	1.63	96843.1	0.0	52695/52820	99	6/52820	0
contig9	178013	1	73470	177921	58.68	CP028326.1 Lactobacillus sp. D1501 chromosome, complete genome	CP028326.1	3232830	1707850	1812301	3.23	192621	0.0	104404/104452	99	0/104452	0
contig9	178013	2	73470	177921	58.68	CP010528.1 Lactobacillus plantarum strain B21, complete genome	CP010528.1	3284260	1750966	1855420	3.18	191272	0.0	104166/104458	99	9/104458	0
contig9	178013	3	73470	177917	58.67	CP023301.1 Lactobacillus plantarum strain pc-26 chromosome, complete genome	CP023301.1	3181760	1660438	1764888	3.28	191225	0.0	104156/104455	99	11/104455	0
contig9	178013	4	73470	176850	58.07	CP021086.1 Lactobacillus plantarum strain plantarum chromosome, complete genome	CP021086.1	3164369	937837	834457	3.27	190671	0.0	103338/103381	99	0/103381	0
contig9	178013	5	73470	167978	53.09	CP017066.1 Lactobacillus plantarum strain LP3, complete genome	CP017066.1	3259858	1735380	1829891	2.9	172694	0.0	94184/94515	99	9/94515	0
contig10	169879	1	60317	137467	45.42	CP023301.1 Lactobacillus plantarum strain pc-26 chromosome, complete genome	CP023301.1	3181760	1845650	1768476	2.43	139270	0.0	76602/77184	99	42/77184	0
contig10	169879	2	60317	136522	44.86	CP025690.1 Lactobacillus plantarum strain IRG1 chromosome, complete genome	CP025690.1	3224098	1945057	1868858	2.36	137769	0.0	75681/76214	99	22/76214	0
contig10	169879	3	60314	136519	44.86	CP024058.1 Lactobacillus plantarum strain KACC 92189 chromosome, complete genome	CP024058.1	3241428	2840113	2916311	2.35	137761	0.0	75680/76214	99	23/76214	0
contig10	169879	4	77448	138890	36.17	CP017374.1 Lactobacillus plantarum strain TMW 1.708, complete genome	CP017374.1	3133208	1891848	1830405	1.96	112052	0.0	61211/61466	99	45/61466	0
contig10	169879	5	1	60333	35.52	CP035168.1 Lactobacillus plantarum strain SRCM103418 chromosome, complete genome	CP035168.1	3116436	1260839	1321173	1.94	111157	0.0	60288/60335	99	2/60335	0
contig11	150581	1	163	64039	42.42	CP035174.1 Lactobacillus plantarum strain SRCM103426 chromosome, complete genome	CP035174.1	3182624	942776	1006664	2.01	114176	0.0	63212/63897	98	28/63897	0
contig11	150581	2	166	64039	42.42	CP035566.1 Lactobacillus plantarum strain SRCM103300 chromosome, complete genome	CP035566.1	3179169	2235106	2171221	2.01	114165	0.0	63208/63894	98	28/63894	0
contig11	150581	3	166	64039	42.42	CP035131.1 Lactobacillus plantarum strain SRCM103311 chromosome, complete genome	CP035131.1	3192137	2250762	2186877	2	114159	0.0	63207/63894	98	28/63894	0
contig11	150581	4	163	64039	42.42	CP020861.1 Lactobacillus plantarum strain JBE490, complete genome	CP020861.1	3189366	941375	1005263	2	114159	0.0	63209/63897	98	28/63897	0
contig11	150581	5	21121	64038	28.5	CP023301.1 Lactobacillus plantarum strain pc-26 chromosome, complete genome	CP023301.1	3181760	986594	1029512	1.35	77654.6	0.0	42634/42923	99	9/42923	0
contig12	124225	1	5802	113532	86.72	CP022373.1 Lactobacillus plantarum strain dm, complete genome	CP022373.1	3325676	2199391	2307159	3.24	196053	0.0	107249/107777	99	54/107777	0
contig12	124225	2	5792	110001	83.89	CP024058.1 Lactobacillus plantarum strain KACC 92189 chromosome, complete genome	CP024058.1	3241428	1522240	1626458	3.22	190005	0.0	103795/104236	99	43/104236	0
contig12	124225	3	7268	79468	58.12	CP025586.1 Lactobacillus plantarum strain KC3 chromosome, complete genome	CP025586.1	3174864	1227166	1299359	2.27	131767	0.0	71920/72201	99	7/72201	0
contig12	124225	4	7268	79492	58.14	CP031702.1 Lactobacillus plantarum strain IDCC3501 chromosome, complete genome	CP031702.1	3242652	1991089	2063307	2.23	131736	0.0	71931/72226	99	8/72226	0
contig12	124225	5	7268	79492	58.14	CP017406.1 Lactobacillus plantarum strain RI-113, complete genome	CP017406.1	3249180	2716375	2788593	2.22	131664	0.0	71918/72226	99	8/72226	0
contig13	85044	1	91	66331	77.89	CP025690.1 Lactobacillus plantarum strain IRG1 chromosome, complete genome	CP025690.1	3224098	2347610	2413850	2.05	120896	0.0	65988/66246	99	10/66246	0
contig13	85044	2	91	66331	77.89	CP024058.1 Lactobacillus plantarum strain KACC 92189 chromosome, complete genome	CP024058.1	3241428	2437576	2371337	2.04	120888	0.0	65987/66246	99	11/66246	0
contig13	85044	3	91	66331	77.89	CP010528.1 Lactobacillus plantarum strain B21, complete genome	CP010528.1	3284260	2425530	2491771	2.02	120674	0.0	65948/66246	99	9/66246	0
contig13	85044	4	91	66331	77.89	AL935263.2 Lactobacillus plantarum WCFS1 complete genome	AL935263.2	3308273	2413690	2479932	2	120537	0.0	65922/66245	99	6/66245	0
contig13	85044	5	91	66328	77.89	CP028977.1 Lactobacillus plantarum strain LQ80 chromosome, complete genome	CP028977.1	3230192	2366855	2433093	2.05	120430	0.0	65903/66244	99	11/66244	0
contig14	80191	1	93	78528	97.81	CP035168.1 Lactobacillus plantarum strain SRCM103418 chromosome, complete genome	CP035168.1	3116436	1752318	1673882	2.52	143604	0.0	78218/78442	99	11/78442	0
contig14	80191	2	93	78528	97.81	CP017374.1 Lactobacillus plantarum strain TMW 1.708, complete genome	CP017374.1	3133208	1479664	1558100	2.5	143565	0.0	78211/78442	99	11/78442	0
contig14	80191	3	93	78528	97.81	CP017066.1 Lactobacillus plantarum strain LP3, complete genome	CP017066.1	3259858	1528765	1607209	2.41	142586	0.0	78044/78453	99	25/78453	0
contig14	80191	4	93	78528	97.81	CP018209.1 Lactobacillus plantarum strain BLS41, complete genome	CP018209.1	3249216	317820	396265	2.41	142555	0.0	78038/78453	99	24/78453	0
contig14	80191	5	93	61646	76.76	CP030244.1 Lactobacillus plantarum strain Y44 chromosome, complete genome	CP030244.1	3255555	1490835	1552387	1.89	112222	0.0	61297/61558	99	9/61558	0
contig15	76188	1	1	42622	55.94	CP035168.1 Lactobacillus plantarum strain SRCM103418 chromosome, complete genome	CP035168.1	3116436	1624183	1666807	1.37	78555.7	0.0	42597/42625	99	3/42625	0
contig15	76188	2	86	35970	47.1	CP025590.1 Lactobacillus plantarum strain K259 chromosome, complete genome	CP025590.1	3312096	1376590	1340688	1.08	62866.6	0.0	35298/35915	98	42/35915	0
contig15	76188	3	1	32331	42.44	CP017374.1 Lactobacillus plantarum strain TMW 1.708, complete genome	CP017374.1	3133208	1606806	1574484	1.03	59520.5	0.0	32301/32333	99	12/32333	0
contig15	76188	4	4785	35970	40.93	CP030244.1 Lactobacillus plantarum strain Y44 chromosome, complete genome	CP030244.1	3255555	1617182	1585983	0.96	54983.3	0.0	30733/31206	98	26/31206	0
contig15	76188	5	4785	35970	40.93	CP023772.1 Lactobacillus plantarum strain PC520 chromosome, complete genome	CP023772.1	3342669	2100413	2069214	0.93	54983.3	0.0	30733/31206	98	26/31206	0
contig16	71252	1	80	45436	63.66	CP021086.1 Lactobacillus plantarum strain plantarum chromosome, complete genome	CP021086.1	3164369	1420089	1465465	1.43	81551	0.0	44996/45398	99	62/45398	0
contig16	71252	2	80	45461	63.69	CP035156.1 Lactobacillus plantarum strain SRCM103362 chromosome, complete genome	CP035156.1	3038657	1106119	1060728	1.49	81161.4	0.0	44944/45423	98	72/45423	0
contig16	71252	3	80	45448	63.67	CP020093.1 Lactobacillus plantarum strain K25 chromosome, complete genome	CP020093.1	3175846	1195389	1149987	1.43	81126.3	0.0	44951/45436	98	100/45436	0
contig16	71252	4	80	44488	62.33	CP028326.1 Lactobacillus sp. D1501 chromosome, complete genome	CP028326.1	3232830	1219984	1175561	1.37	81096.7	0.0	44258/44425	99	17/44425	0
contig16	71252	5	80	45448	63.67	CP015308.1 Lactobacillus plantarum strain LY-78, complete genome	CP015308.1	3119435	804987	850383	1.46	81087.5	0.0	44937/45428	98	90/45428	0
contig17	65718	1	1	59544	90.61	CP035168.1 Lactobacillus plantarum strain SRCM103418 chromosome, complete genome	CP035168.1	3116436	782122	722552	1.91	109345	0.0	59459/59574	99	33/59574	0
contig17	65718	2	1	56884	86.56	CP017374.1 Lactobacillus plantarum strain TMW 1.708, complete genome	CP017374.1	3133208	2425051	2481955	1.82	104494	0.0	56811/56914	99	39/56914	0
contig17	65718	3	7814	49023	62.71	CP035556.1 Lactobacillus plantarum strain SRCM103297 chromosome, complete genome	CP035556.1	3099030	703584	662360	1.33	73283.6	0.0	40732/41243	98	51/41243	0
contig17	65718	4	21852	59544	57.36	CP016071.1 Lactobacillus plantarum strain NCU116, complete genome	CP016071.1	3354689	1942737	1905067	1.12	67204.4	0.0	37272/37702	98	40/37702	0
contig17	65718	5	21852	59544	57.36	CP021501.1 Lactobacillus plantarum strain SRCM102022, complete genome	CP021501.1	3252258	2496971	2534640	1.16	67197	0.0	37270/37701	98	39/37701	0
contig18	59142	1	69	59142	99.89	CP028326.1 Lactobacillus sp. D1501 chromosome, complete genome	CP028326.1	3232830	1219960	1279035	1.83	108411	0.0	58953/59076	99	2/59076	0
contig18	59142	2	69	55845	94.31	AL935263.2 Lactobacillus plantarum WCFS1 complete genome	AL935263.2	3308273	1252768	1308543	1.69	101360	0.0	55483/55779	99	5/55779	0
contig18	59142	3	72	55856	94.32	CP032464.1 Lactobacillus plantarum strain ATG-K6 chromosome, complete genome	CP032464.1	3205672	1755934	1700149	1.74	101072	0.0	55438/55789	99	7/55789	0
contig18	59142	4	72	55856	94.32	CP032466.1 Lactobacillus plantarum strain ATG-K8 chromosome, complete genome	CP032466.1	3221272	1130190	1074405	1.73	101072	0.0	55438/55789	99	7/55789	0
contig18	59142	5	72	55856	94.32	CP031318.1 Lactobacillus plantarum strain DR7 chromosome, complete genome	CP031318.1	3197744	408693	352908	1.74	101072	0.0	55438/55789	99	7/55789	0
contig19	54394	1	17647	54394	67.56	CP028326.1 Lactobacillus sp. D1501 chromosome, complete genome	CP028326.1	3232830	1316356	1279611	1.14	67361.4	0.0	36681/36771	99	48/36771	0
contig19	54394	2	25208	54394	53.66	CP021528.1 Lactobacillus plantarum subsp. plantarum isolate SRCM100434, complete genome	CP021528.1	3223596	1894358	1923562	0.91	53228.9	0.0	29085/29209	99	26/29209	0
contig19	54394	3	25208	54394	53.66	CP032460.1 Lactobacillus plantarum strain ATG-K2 chromosome, complete genome	CP032460.1	3034884	545858	516654	0.96	52935.3	0.0	29032/29209	99	26/29209	0
contig19	54394	4	25208	54394	53.66	CP025991.1 Lactobacillus plantarum subsp. plantarum strain LB1-2 chromosome, complete genome	CP025991.1	3359427	913331	942535	0.87	52935.3	0.0	29032/29209	99	26/29209	0
contig19	54394	5	25208	54394	53.66	CP028977.1 Lactobacillus plantarum strain LQ80 chromosome, complete genome	CP028977.1	3230192	1288868	1259657	0.9	52918.7	0.0	29037/29218	99	37/29218	0
contig20	51249	1	21559	30025	16.52	CP032744.1 Lactobacillus paraplantarum strain DSM 10667 chromosome, complete genome	CP032744.1	3133857	2582847	2591313	0.27	15149.2	0.0	8380/8468	98	2/8468	0
contig20	51249	2	21554	30025	16.53	CP028423.1 Lactobacillus paraplantarum strain AS-7 chromosome	CP028423.1	3007437	2453451	2461921	0.28	15140	0.0	8382/8473	98	3/8473	0
contig20	51249	3	30891	35870	9.72	CP013754.1 Lactobacillus plantarum strain DF plasmid unnamed1, complete sequence	CP013754.1	127132	112514	107520	3.93	8628.7	0.0	4895/5000	97	25/5000	0
contig20	51249	4	30891	35870	9.72	CP013750.1 Lactobacillus plantarum strain KP plasmid unnamed1, complete sequence	CP013750.1	127346	22048	17054	3.92	8628.7	0.0	4895/5000	97	25/5000	0
contig20	51249	5	30891	35870	9.72	CP028978.1 Lactobacillus plantarum strain LQ80 plasmid pLQ801, complete sequence	CP028978.1	92191	13936	8942	5.42	8623.1	0.0	4894/5000	97	25/5000	0
contig21	49499	1	88	49408	99.64	CP012343.1 Lactobacillus plantarum strain ZS2058, complete genome	CP012343.1	3198337	3131835	3181172	1.54	90169.3	0.0	49175/49342	99	25/49342	0
contig21	49499	2	88	49408	99.64	CP019712.1 Lactobacillus plantarum strain Q7 chromosome, complete genome	CP019712.1	2952198	2320243	2270934	1.67	90137.9	0.0	49156/49324	99	17/49324	0
contig21	49499	3	88	49408	99.64	CP011769.1 Lactobacillus plantarum strain Zhang-LL, complete genome	CP011769.1	2952218	631210	680519	1.67	90137.9	0.0	49156/49324	99	17/49324	0
contig21	49499	4	88	49408	99.64	CP025590.1 Lactobacillus plantarum strain K259 chromosome, complete genome	CP025590.1	3312096	449019	498360	1.49	90084.4	0.0	49162/49345	99	27/49345	0
contig21	49499	5	88	49408	99.64	CP017066.1 Lactobacillus plantarum strain LP3, complete genome	CP017066.1	3259858	701291	750632	1.51	90040.1	0.0	49154/49345	99	27/49345	0
contig22	43652	1	13359	43472	68.99	CP040374.1 Lactobacillus plantarum subsp. plantarum strain BNH17 chromosome, complete genome	CP040374.1	3198645	2880247	2910379	0.94	54287.1	0.0	29894/30136	99	25/30136	0
contig22	43652	2	16731	43546	61.43	CP017363.1 Lactobacillus plantarum strain TMW 1.277, complete genome	CP017363.1	3099387	2789450	2816263	0.87	48804.4	0.0	26688/26817	99	4/26817	0
contig22	43652	3	16731	43546	61.43	CP017354.1 Lactobacillus plantarum strain TMW 1.25, complete genome	CP017354.1	3144834	2834897	2861710	0.85	48804.4	0.0	26688/26817	99	4/26817	0
contig22	43652	4	16731	43546	61.43	CP034694.1 Lactobacillus plantarum strain FBL-3a chromosome, complete genome	CP034694.1	3232240	2923529	2896699	0.83	48508.9	0.0	26650/26835	99	23/26835	0
contig22	43652	5	16731	43546	61.43	AL935263.2 Lactobacillus plantarum WCFS1 complete genome	AL935263.2	3308273	2901541	2928343	0.81	48466.4	0.0	26630/26818	99	17/26818	0
contig23	42873	1	1	42873	100	CP021086.1 Lactobacillus plantarum strain plantarum chromosome, complete genome	CP021086.1	3164369	1660645	1617781	1.35	78965.7	0.0	42838/42874	99	10/42874	0
contig23	42873	2	1	41074	95.8	CP017374.1 Lactobacillus plantarum strain TMW 1.708, complete genome	CP017374.1	3133208	964032	1005103	1.31	75693.4	0.0	41047/41075	99	4/41075	0
contig23	42873	3	1	41442	96.66	CP015308.1 Lactobacillus plantarum strain LY-78, complete genome	CP015308.1	3119435	1046328	1004888	1.33	75442.3	0.0	41248/41444	99	5/41444	0
contig23	42873	4	1	41442	96.66	CP020093.1 Lactobacillus plantarum strain K25 chromosome, complete genome	CP020093.1	3175846	950343	991783	1.3	75436.8	0.0	41247/41444	99	5/41444	0
contig23	42873	5	1	41442	96.66	CP035156.1 Lactobacillus plantarum strain SRCM103362 chromosome, complete genome	CP035156.1	3038657	869951	911385	1.36	75381.4	0.0	41238/41444	99	11/41444	0
contig24	39641	1	18319	34598	41.07	CP025988.1 Lactobacillus plantarum strain LM1004 chromosome, complete genome	CP025988.1	3198690	3263	19542	0.51	26829.2	0.0	15715/16299	96	38/16299	0
contig24	39641	2	18325	34601	41.06	CP016071.1 Lactobacillus plantarum strain NCU116, complete genome	CP016071.1	3354689	3235284	3219007	0.49	25073.1	0.0	15390/16290	94	25/16290	0
contig24	39641	3	20501	34611	35.6	MG788324.1 Lactobacillus phage PM411, complete genome	MG788324.1	69649	30365	44479	20.27	20999.4	0.0	13223/14137	93	48/14137	0
contig24	39641	4	23030	34757	29.59	CP021932.1 Lactobacillus plantarum strain TMW 1.1478 chromosome, complete genome	CP021932.1	3326107	545712	557440	0.35	17232.2	0.0	10953/11752	93	47/11752	0
contig24	39641	5	18307	26560	20.82	CP021929.1 Lactobacillus plantarum strain TMW 1.1308 chromosome, complete genome	CP021929.1	3221805	525122	533384	0.26	12264.7	0.0	7731/8270	93	23/8270	0
contig25	30120	1	14246	23276	29.98	CP023175.1 Lactobacillus plantarum strain BDGP2 plasmid pLtBDGP2A, complete sequence	CP023175.1	61448	17674	8654	14.68	15710.6	0.0	8863/9036	98	20/9036	0
contig25	30120	2	17007	23275	20.81	FR874848.1 Lactobacillus pentosus IG1, annotated genomic scaffold00003	FR874848.1	77782	58893	52614	8.07	10562.1	0.0	6096/6281	97	13/6281	0
contig25	30120	3	17007	23275	20.81	CP012659.1 Lactobacillus plantarum strain HFC8 plasmid pMK05, complete sequence	CP012659.1	41853	18661	24939	15	10517.8	0.0	6087/6280	96	12/6280	0
contig25	30120	4	1	4671	15.51	CP040375.1 Lactobacillus plantarum subsp. plantarum strain BNH17 plasmid unnamed1, complete sequence	CP040375.1	58627	26768	31446	7.98	7315.7	0.0	4449/4687	94	24/4687	0
contig25	30120	5	17690	22598	16.3	AP017973.1 Lactobacillus fermentum DNA, complete genome, strain: MTCC 25067	AP017973.1	1954694	1750806	1745895	0.25	6669.4	0.0	4484/4917	91	13/4917	0
contig26	16246	1	7594	14669	43.56	CP025732.1 Lactobacillus plantarum strain B21 plasmid pB21AG01, complete sequence	CP025732.1	20429	9344	16387	34.48	8850.3	0.0	6341/7097	89	74/7097	1
contig26	16246	2	9933	14234	26.48	CP045035.1 Lactobacillus mali strain LM596 chromosome, complete genome	CP045035.1	2503004	2446716	2451018	0.17	4704.5	0.0	3720/4305	86	5/4305	0
contig26	16246	3	2486	3512	6.32	CP017368.1 Lactobacillus plantarum strain TMW 1.277 plasmid pL1277-5, complete sequence	CP017368.1	25864	10096	11117	3.95	1498.8	0.0	957/1028	93	7/1028	0
contig26	16246	4	2486	3512	6.32	CP017358.1 Lactobacillus plantarum strain TMW 1.25 plasmid pL125-4, complete sequence	CP017358.1	26872	26397	25376	3.8	1498.8	0.0	957/1028	93	7/1028	0
contig26	16246	5	15447	16232	4.84	CP045037.1 Lactobacillus mali strain LM596 plasmid unnamed2, complete sequence	CP045037.1	48377	37869	37084	1.62	699.2	0.0	651/787	82	2/787	0
contig27	15999	1	9	2442	15.21	CP020098.1 Lactobacillus plantarum strain K25 plasmid unnamed5, complete sequence	CP020098.1	61535	58472	56039	3.95	3825.5	0.0	2316/2437	95	6/2437	0
contig27	15999	2	1	2563	16.02	CP018213.1 Lactobacillus plantarum strain BLS41 plasmid pLPBLS41_4, complete sequence	CP018213.1	50319	31482	28921	5.09	3807.1	0.0	2402/2569	93	13/2569	0
contig27	15999	3	9	2353	14.66	CP040375.1 Lactobacillus plantarum subsp. plantarum strain BNH17 plasmid unnamed1, complete sequence	CP040375.1	58627	26195	23849	4	3591	0.0	2216/2350	94	8/2350	0
contig27	15999	4	9	2543	15.84	CP037436.1 Lactobacillus plantarum strain EM plasmid pEM7, complete sequence	CP037436.1	41643	14407	11878	6.07	3579.9	0.0	2342/2540	92	15/2540	0
contig27	15999	5	1	2343	14.64	CP006033.1 Lactobacillus plantarum 16, complete genome	CP006033.1	3044678	385642	387985	0.08	3579.9	0.0	2213/2348	94	9/2348	0
contig28	14571	1	9	10307	70.68	CP023307.1 Lactobacillus plantarum strain LLY-606 plasmid p.LLY60601, complete sequence	CP023307.1	64808	16073	26373	15.89	18013.3	0.0	10122/10304	98	8/10304	0
contig28	14571	2	4660	10307	38.76	CP040375.1 Lactobacillus plantarum subsp. plantarum strain BNH17 plasmid unnamed1, complete sequence	CP040375.1	58627	23830	18186	9.63	9784.7	0.0	5534/5650	97	7/5650	0
contig28	14571	3	4660	10307	38.76	CP017376.1 Lactobacillus plantarum strain TMW 1.708 plasmid pL1708-2, complete sequence	CP017376.1	47592	12100	6453	11.86	9694.2	0.0	5519/5652	97	8/5652	0
contig28	14571	4	8155	10564	16.54	CP018798.1 Lactobacillus parabuchneri strain FAM21731 plasmid pFAM21731.2, complete sequence	CP018798.1	67905	52784	50372	3.55	3904.9	0.0	2315/2414	95	5/2414	0
contig28	14571	5	2131	4712	17.72	CP020098.1 Lactobacillus plantarum strain K25 plasmid unnamed5, complete sequence	CP020098.1	61535	36073	33482	4.21	3725.8	0.0	2409/2599	92	24/2599	0
contig29	13823	1	6032	8457	17.55	CP020098.1 Lactobacillus plantarum strain K25 plasmid unnamed5, complete sequence	CP020098.1	61535	22051	19628	3.94	3792.3	0.0	2305/2429	94	8/2429	0
contig29	13823	2	6033	8457	17.54	CP037433.1 Lactobacillus plantarum strain EM plasmid pEM4, complete sequence	CP037433.1	54065	48686	51108	4.48	3768.3	0.0	2302/2430	94	12/2430	0
contig29	13823	3	6021	8490	17.87	CP013755.1 Lactobacillus plantarum strain DF plasmid unnamed2, complete sequence	CP013755.1	83144	5151	2681	2.97	3720.3	0.0	2329/2481	93	21/2481	0
contig29	13823	4	6021	8490	17.87	CP013751.1 Lactobacillus plantarum strain KP plasmid unnamed2, complete sequence	CP013751.1	78406	50418	52888	3.15	3720.3	0.0	2329/2481	93	21/2481	0
contig29	13823	5	6032	8368	16.91	CP023307.1 Lactobacillus plantarum strain LLY-606 plasmid p.LLY60601, complete sequence	CP023307.1	64808	5322	7659	3.61	3707.3	0.0	2230/2340	95	5/2340	0
contig30	11962	1	1	11876	99.28	CP035168.1 Lactobacillus plantarum strain SRCM103418 chromosome, complete genome	CP035168.1	3116436	354987	366862	0.38	21871	0.0	11865/11876	99	0/11876	0
contig30	11962	2	1	11962	100	CP016071.1 Lactobacillus plantarum strain NCU116, complete genome	CP016071.1	3354689	1532472	1544438	0.36	21673.4	0.0	11892/11968	99	7/11968	0
contig30	11962	3	1	11876	99.28	CP031140.1 Lactobacillus plantarum strain UNQLp11 chromosome, complete genome	CP031140.1	3534932	427343	439217	0.34	21636.5	0.0	11823/11876	99	1/11876	0
contig30	11962	4	1	11876	99.28	CP031771.1 Lactobacillus plantarum subsp. plantarum strain E1 chromosome	CP031771.1	3235952	2887148	2875272	0.37	21560.8	0.0	11812/11879	99	5/11879	0
contig30	11962	5	1	11876	99.28	CP013149.1 Lactobacillus plantarum strain MF1298, complete genome	CP013149.1	3235952	2887148	2875272	0.37	21560.8	0.0	11812/11879	99	5/11879	0
contig31	10119	1	89	10035	98.3	CP028326.1 Lactobacillus sp. D1501 chromosome, complete genome	CP028326.1	3232830	1494364	1504314	0.31	18273.7	0.0	9933/9951	99	4/9951	0
contig31	10119	2	89	10036	98.31	CP032642.1 Lactobacillus plantarum strain ZFM9 chromosome, complete genome	CP032642.1	3261543	1550907	1560860	0.31	18216.5	0.0	9925/9954	99	6/9954	0
contig31	10119	3	89	10036	98.31	CP032359.1 Lactobacillus plantarum strain ZFM55 chromosome, complete genome	CP032359.1	3268766	1923689	1913736	0.3	18216.5	0.0	9925/9954	99	6/9954	0
contig31	10119	4	89	10036	98.31	CP017406.1 Lactobacillus plantarum strain RI-113, complete genome	CP017406.1	3249180	1207338	1197385	0.31	18216.5	0.0	9925/9954	99	6/9954	0
contig31	10119	5	89	10036	98.31	CP014780.1 Lactobacillus plantarum strain JBE245, complete genome	CP014780.1	3262611	1563848	1573801	0.31	18216.5	0.0	9925/9954	99	6/9954	0
contig32	8097	1	2549	8097	68.53	CP032460.1 Lactobacillus plantarum strain ATG-K2 chromosome, complete genome	CP032460.1	3034884	439403	433848	0.18	8242.7	0.0	5205/5568	93	31/5568	0
contig32	8097	2	2548	8097	68.54	CP024413.1 Lactobacillus plantarum strain ATCC 8014 chromosome, complete genome	CP024413.1	3202808	1044650	1039091	0.17	7738.6	0.0	5112/5567	91	24/5567	0
contig32	8097	3	2548	8097	68.54	CP004406.1 Lactobacillus plantarum DOMLa, complete genome	CP004406.1	3198796	1045940	1040381	0.17	7738.6	0.0	5112/5567	91	24/5567	0
contig32	8097	4	2548	8097	68.54	CP001617.1 Lactobacillus plantarum JDM1, complete genome	CP001617.1	3197759	1045701	1040142	0.17	7738.6	0.0	5112/5567	91	24/5567	0
contig32	8097	5	2548	8091	68.47	CP017066.1 Lactobacillus plantarum strain LP3, complete genome	CP017066.1	3259858	1860269	1865824	0.17	7734.9	0.0	5108/5562	91	24/5562	0
contig33	6507	1	188	6266	93.42	CP023176.1 Lactobacillus plantarum strain BDGP2 plasmid pLtBDGP2B, complete sequence	CP023176.1	58689	25158	31246	10.38	9419	0.0	5765/6093	94	18/6093	0
contig33	6507	2	1448	6329	75.03	CP013752.1 Lactobacillus plantarum strain KP plasmid unnamed3, complete sequence	CP013752.1	68522	4705	9595	7.14	7921.4	0.0	4693/4892	95	11/4892	0
contig33	6507	3	1448	6334	75.1	CP013756.1 Lactobacillus plantarum strain DF plasmid unnamed3, complete sequence	CP013756.1	63067	40844	35953	7.75	7816.1	0.0	4678/4897	95	15/4897	0
contig33	6507	4	1448	6266	74.06	CP023177.1 Lactobacillus plantarum strain BDGP2 plasmid pLtBDGP2C, complete sequence	CP023177.1	41234	15272	20099	11.71	7649.9	0.0	4603/4830	95	13/4830	0
contig33	6507	5	1491	4744	50.01	CP040738.1 Lactobacillus futsaii strain Y97 plasmid p2, complete sequence	CP040738.1	27087	16575	19836	12.04	4870.7	0.0	3057/3264	93	12/3264	0
contig34	6142	1	1	3684	59.98	CP010528.1 Lactobacillus plantarum strain B21, complete genome	CP010528.1	3284260	1867811	1864129	0.11	5799.6	0.0	3508/3689	95	11/3689	0
contig34	6142	2	1	4126	67.18	CP016270.1 Lactobacillus plantarum subsp. plantarum strain CGMCC 1.557, complete genome	CP016270.1	3156839	988473	984348	0.13	4207.8	0.0	3522/4138	85	24/4138	0
contig34	6142	3	1	4104	66.82	CP028424.1 Lactobacillus plantarum strain AS-6 chromosome	CP028424.1	3056826	1210620	1214721	0.13	3921.6	0.0	3453/4113	83	20/4113	0
contig34	6142	4	1	3684	59.98	CP021501.1 Lactobacillus plantarum strain SRCM102022, complete genome	CP021501.1	3252258	1826304	1822624	0.11	3853.2	0.0	3158/3690	85	15/3690	0
contig34	6142	5	1	3684	59.98	CP021086.1 Lactobacillus plantarum strain plantarum chromosome, complete genome	CP021086.1	3164369	819633	823313	0.12	3842.2	0.0	3155/3689	85	13/3689	0
contig35	5611	1	37	3444	60.74	CP031140.1 Lactobacillus plantarum strain UNQLp11 chromosome, complete genome	CP031140.1	3534932	1605392	1601986	0.1	3467.3	0.0	2921/3431	85	47/3431	1
contig35	5611	2	21	3257	57.69	CP040374.1 Lactobacillus plantarum subsp. plantarum strain BNH17 chromosome, complete genome	CP040374.1	3198645	1274867	1271638	0.1	3151.5	0.0	2751/3260	84	53/3260	1
contig35	5611	3	1	2864	51.04	CP021528.1 Lactobacillus plantarum subsp. plantarum isolate SRCM100434, complete genome	CP021528.1	3223596	1354173	1351310	0.09	3090.6	0.0	2484/2881	86	34/2881	1
contig35	5611	4	137	2899	49.24	CP023306.1 Lactobacillus plantarum strain LLY-606 chromosome, complete genome	CP023306.1	3194447	1788229	1790984	0.09	3057.3	0.0	2411/2779	86	39/2779	1
contig35	5611	5	37	3109	54.77	CP013753.1 Lactobacillus plantarum strain DF, complete genome	CP013753.1	3423963	3175699	3178778	0.09	2961.3	0.0	2609/3100	84	47/3100	1
contig36	4733	1	1	3233	68.31	CP021929.1 Lactobacillus plantarum strain TMW 1.1308 chromosome, complete genome	CP021929.1	3221805	2453529	2456761	0.1	5971.3	0.0	3233/3233	100	0/3233	0
contig36	4733	2	1	3233	68.31	CP040374.1 Lactobacillus plantarum subsp. plantarum strain BNH17 chromosome, complete genome	CP040374.1	3198645	2920860	2924092	0.1	5971.3	0.0	3233/3233	100	0/3233	0
contig36	4733	3	1	3233	68.31	CP033616.1 Lactobacillus plantarum strain J26 chromosome, complete genome	CP033616.1	3096468	1233182	1229950	0.1	5971.3	0.0	3233/3233	100	0/3233	0
contig36	4733	4	1	3233	68.31	CP025690.1 Lactobacillus plantarum strain IRG1 chromosome, complete genome	CP025690.1	3224098	2877243	2880475	0.1	5971.3	0.0	3233/3233	100	0/3233	0
contig36	4733	5	1	3233	68.31	CP024058.1 Lactobacillus plantarum strain KACC 92189 chromosome, complete genome	CP024058.1	3241428	1907950	1904718	0.1	5971.3	0.0	3233/3233	100	0/3233	0
contig37	4103	1	1	4010	97.73	CP023306.1 Lactobacillus plantarum strain LLY-606 chromosome, complete genome	CP023306.1	3194447	1780852	1776857	0.13	6047.1	0.0	3779/4022	93	38/4022	0
contig37	4103	2	845	4011	77.19	CP031140.1 Lactobacillus plantarum strain UNQLp11 chromosome, complete genome	CP031140.1	3534932	1613276	1616445	0.09	5136.6	0.0	3043/3172	95	7/3172	0
contig37	4103	3	1679	4011	56.86	CP010528.1 Lactobacillus plantarum strain B21, complete genome	CP010528.1	3284260	1857781	1855449	0.07	4248.4	0.0	2324/2335	99	4/2335	0
contig37	4103	4	1679	4011	56.86	CP035168.1 Lactobacillus plantarum strain SRCM103418 chromosome, complete genome	CP035168.1	3116436	1442107	1444440	0.07	4193	0.0	2314/2335	99	3/2335	0
contig37	4103	5	1679	4011	56.86	CP021086.1 Lactobacillus plantarum strain plantarum chromosome, complete genome	CP021086.1	3164369	829664	831997	0.07	4193	0.0	2314/2335	99	3/2335	0
contig38	1230	1	1	1230	100	CP023306.1 Lactobacillus plantarum strain LLY-606 chromosome, complete genome	CP023306.1	3194447	2165339	2166568	0.04	2117.4	0.0	1203/1231	97	2/1231	0
contig38	1230	2	1	1230	100	CP023174.1 Lactobacillus plantarum strain BDGP2 chromosome, complete genome	CP023174.1	3407160	2674394	2673165	0.04	2006.6	0.0	1183/1231	96	2/1231	0
contig38	1230	3	1	1230	100	CP022373.1 Lactobacillus plantarum strain dm, complete genome	CP022373.1	3325676	2191700	2192929	0.04	2006.6	0.0	1183/1231	96	2/1231	0
contig38	1230	4	1	1230	100	CP013753.1 Lactobacillus plantarum strain DF, complete genome	CP013753.1	3423963	1028142	1029371	0.04	2006.6	0.0	1183/1231	96	2/1231	0
contig38	1230	5	1	1230	100	CP013749.1 Lactobacillus plantarum strain KP, complete genome	CP013749.1	3418468	653021	654250	0.04	2006.6	0.0	1183/1231	96	2/1231	0

## Sheet: Note
Column	Description
Name	Query sequence ID
Q_Length	Query sequence length
Q_Start	Start of alignment in query
Q_End	End of alignment in query
Q_Coverage	(Q_End - Q_Start +1) / (Q_Length)
Description	Description of the subject to which the query was matched.
Accession	Accession ID of the subject to which the query was matched.
S_Length	Subject sequence length
S_Start	Start of alignment in subject
S_End	End of alignment in subject
S_Coverage	(S_End - S_Start +1 ) / (S_Length)
Bit	The log scale value of alignment similarity.
E-value	The smaller the E-value, the better the match.
I_Match/Total	Number of identical matches per total alignment
I_Pct.(%)	Percentage of identical matches
G_Match/Total	Number of gaps per total alignment
G_Pct.(%)	Percentage of gaps
